# Supplementary material for: Characterization and Functional Analysis of PEBP Family Genes in Upland Cotton (Gossypium hirsutum L.)
Source: PLoS One. 2016 Aug 23;11(8):e0161080. doi: 10.1371/journal.pone.0161080 (PMC4995033; doi:10.1371/journal.pone.0161080)
Supplement: S1 Table — (XLSX) [file pone.0161080.s006.xlsx]

## Sheet: Sheet1
Gene	Accession number
AmCEN	AJ251994
SlSP	U84140
SlSP2I	AY186734
SlSP3D	AY186735
SlSP5G	AY186736
SlSP6A	AY186737
SlSP9D	AY186738
AtATC	NM_128315
AtFT	AF152096
AtBFT	NM_125597
AtMFT	AF147721
AtTSF	AF152907
AtTFL	U77674
PnFTL1	AB161110
PnTFL1	AB181183
PnFTL3	AB181185
PnFTL4	AB181241
PnFT1	AB106111
PnFT2	AB109804
PnFT3	AB110612
PnFT4	AB369074
PnFTL9	AB369072
HvFT1	DQ100327
HvFT2	DQ297407
HvFT3	DQ411319
HvFT5	EF012202
HvFT4	DQ411320
VvTFL1A	DQ871591.1
VvTFL1B	DQ871592.1
VvTFL1C	DQ871593.1
VvFT	DQ504308.1
VvMFT	DQ871594.1
NtCET1	AF145259.1
NtCET2	AF145260.1
NtCET4	AF145261
NtCET5	AF145262.1
MdFT1	ADP69291.1
MdFT2	ADP69290.1
MdTFL1	NP_001280794.1
MdCEN2	NP_001280813.1
MdCEN1	NP_001280770.1
MtFTa1	AEI99551.1
MtFTb1	AEI99553.1
MtFTb2	AEI99554.1
MtFTa2	AEI99552.1
MtFTc	AEI99555.1
GmFT1a	AJF40156.1
GmFT1b	AJF40157.1
GmFT2b	AJF40159.1
GmFT2a	AJF40158.1
GmFT3a	AJF40160.1
GmFT3b	AJF40161.1
GmFT4	AJF40162.1
GmFT5a	AJF40163.1
GmFT5b	AJF40164.1
GmFT6	AJF40165.1
GmMFT	AJF40168.1
GmBFTa	AJF40166.1
GmBFTb	AJF40167.1
GmTFL1a	AJF40169.1
GmTFL1b	AJF40170.1
GmTFL1.2a	AJF40171.1
GmTFL1.2b	AJF40172.1
ZmZCN1	ABX11003.1
ZmZCN2	ABX11004.1
ZmZCN3	ABX11005.1
ZmZCN4	ABX11006.1
ZmZCN5	ABX11007.1
ZmZCN6	ABX11008.1
ZmZCN7	ABX11009.1
ZmZCN8	ABX11010.1
ZmZCN9	ABX11011.1
ZmZCN10	ABX11012.1
ZmZCN11	ABX11013.1
ZmZCN12	ABX11014.1
ZmZCN13	ABX11015.1
ZmZCN14	ABX11016.1
ZmZCN15	ABX11017.1
ZmZCN16	ABX11018.1
ZmZCN17	ABX11019.1
ZmZCN18	ABX11020.1
ZmZCN19	ABX11021.1
ZmZCN20	ABX11022.1
ZmZCN21	ABX11023.1
ZmZCN24	ABX11024.1
ZmZCN25	ABX11025.1
ZmZCN26	ABX11026.1
PpMFT1	ACN54543.1
PpMFT2	ACN54544.1
PpMFT3	ACN54545.1
PpMFT4	ACN54546.1
PpMFT5	ACN54547.1
PaFTL1	AEH59567.1
PaFTL2	ABQ85553.1
PaMFT1	AEH59565.1
PaMFT2	AEH59566.1
